# Supplementary material for: Comparison of 0.12% Chlorhexidine and a New Bone Bioactive Liquid, BBL, in Mouthwash for Oral Wound Healing: A Randomized, Double Blind Clinical Human Trial
Source: J Pers Med. 2022 Oct 16;12(10):1725. doi: 10.3390/jpm12101725 (PMC9605239; doi:10.3390/jpm12101725)
Supplement: Supplementary file 1 [file jpm-12-01725-s001.zip]

Archive with 1 entries (1 files):
- jpm-1914918-supplementary.pdf
